# Supplementary material for: Undiagnosed Coronary Artery Disease in Patients with COPD
Source: J Clin Med. 2026 Mar 2;15(5):1896. doi: 10.3390/jcm15051896 (PMC12986395; doi:10.3390/jcm15051896)
Supplement: Supplementary file 1 [file jcm-15-01896-s001.zip]

Archive with 1 entries (1 files):
- jcm-4157731-supplementary.pdf
